# Supplementary material for: Luminescence of Mn4+ in a Zero-Dimensional Organic–Inorganic Hybrid Phosphor [N(CH3)4]2ZrF6 for Dual-Mode Temperature Sensing
Source: Materials (Basel). 2022 Sep 21;15(19):6543. doi: 10.3390/ma15196543 (PMC9570700; doi:10.3390/ma15196543)
Supplement: Supplementary file 1 [file materials-15-06543-s001.zip]

Archive with 1 entries (1 files):
- materials-1907455-supplementary.pdf
